# Supplementary material for: The Origin of Amerindians: A Case Study of Secluded Colombian Chimila, Wiwa, and Wayúu Ethnic Groups and Their Trans-Pacific Gene Flow
Source: Genes (Basel). 2025 Feb 27;16(3):286. doi: 10.3390/genes16030286 (PMC11942480; doi:10.3390/genes16030286)
Supplement: Supplementary file 1 [file genes-16-00286-s001.zip]

Archive with 1 entries (1 files):
- genes-3391314-supplementary.pdf
